# Supplementary material for: Melanoma Detection by AFM Indentation of Histological Specimens
Source: Diagnostics (Basel). 2022 Jul 17;12(7):1736. doi: 10.3390/diagnostics12071736 (PMC9323377; doi:10.3390/diagnostics12071736)
Supplement: Supplementary file 1 [file diagnostics-12-01736-s001.zip]

Archive with 1 entries (1 files):
- diagnostics-1767451-supplementary.pdf
